# Supplementary material for: Repeatability and agreement of white-to-white measurements between slit-scanning tomography, infrared biometry, dual rotating Scheimpflug camera/Placido disc tomography, and swept source anterior segment optical coherence tomography
Source: PLoS One. 2021 Jul 16;16(7):e0254832. doi: 10.1371/journal.pone.0254832 (PMC8284630; doi:10.1371/journal.pone.0254832)
Supplement: S1 Data — (XLSX) [file pone.0254832.s001.xlsx]

## Sheet: Sheet1
ID	OrbscanWTW1	OrbscanWTW2	OrbscanWTW3	meanOrbscanWTW	IOLMasterWTW1	IOLMasterWTW2	IOLMasterWTW3	MeanIOLMasterWTW	GalileiWTW1	GalileiWTW2	GalileiWTW3	MeanGalileiWTW	AntOCT1	AntOCT2	AntOCT3	MeanAntOCT
W2W01	11.9	11.9	11.9	11.9	12.8	12.7	12.8	12.7667	12.558	12.5651	12.4724	12.5318	12.435	12.436	12.467	12.446
W2W02	12.2	12.2	12.3	12.2333	12.9	12.9	12.9	12.9	12.8555	12.7982	12.8544	12.8361	13.007	13.083	13.053	13.0477
W2W03	11.7	11.7	11.7	11.7	12.4	12.4	12.5	12.4333	12.2532	12.2301		12.2417	12.33	12.409	12.545	12.428
W2W04	11.2	11.3	11.2	11.2333	11.7	11.7	11.7	11.7	11.6991	11.6978	11.7254	11.7074	11.947	11.885	11.901	11.911
W2W05	11.9	11.9	11.8	11.8667	12.4	12.4	12.4	12.4	12.3178	12.3371	12.2974	12.3174	12.378	12.331	12.363	12.3573
W2W06	11.8	11.8	11.9	11.8333	12.4	12.4	12.3	12.3667	12.3164	12.3076	12.3387	12.3209	12.747	12.717	12.545	12.6697
W2W07	11.9	11.9	11.7	11.8333	12.4	12.4	12.3	12.3667	12.2834	12.3176	12.303	12.3013	12.405	12.405	12.436	12.4153
W2W08	11.9	11.9	11.9	11.9	12.6	12.6	12.4	12.5333	12.3854	12.4115	12.3779	12.3916	12.782	12.784	12.767	12.7777
W2W09	12	11.8	11.8	11.8667	12.6	12.6	12.6	12.6	12.4269	12.4238	12.4076	12.4194	12.452	12.698	12.785	12.645
W2W10	11.4	11.4	11.3	11.3667	12	12.1	12.2	12.1	11.8745	11.8371	11.8653	11.859	11.74	11.649	11.757	11.7153
W2W11	11.5	11.6	12.1	11.7333	12.4	12.3	12.4	12.3667	12.0726	12.1441	12.1631	12.1266	12.391	12.298	12.284	12.3243
W2W13	11.6	11.5	11.5	11.5333	12.9	12.5	12.4	12.6	12.1624	12.1225	12.1702	12.1517	11.981	11.925	11.951	11.9523
W2W14	12	11.8	11.8	11.8667	12.7	12.6	12.7	12.6667	12.4805	12.4941	12.475	12.4832	12.587	12.586	12.601	12.5913
W2W15	11.5	11.3	11.3	11.3667	11.9	11.7	11.7	11.7667	11.7028	11.7687	11.7485	11.74	12.238	12.254	12.178	12.2233
W2W16	11.3	11.4	11.2	11.3	12	11.9	11.9	11.9333	11.6683	11.6652	11.6613	11.6649	11.8	11.876	11.802	11.826
W2W19	12.8	12.7	12.8	12.7667	13.5	13.5	13.5	13.5	13.3899	13.4181	13.419	13.409	13.492	13.524	13.447	13.4877
W2W20	11.5	11.6	11.6	11.5667	12.1	12.1	12.1	12.1	11.9846	12.0072	12.0069	11.9996	12.27	12.166	12.223	12.2197
W2W21	12	12	12	12	12.4	12.5	12.4	12.4333	12.3397	12.3287	12.2882	12.3189	12.707	12.827	12.707	12.747
W2W22	11.6	11.6	11.7	11.6333	12.2	12.2	12.2	12.2	12.0304	12.03	12.0776	12.046	11.785	11.724	11.906	11.805
W2W23	12.2	12.2	12.4	12.2667	12.7	12.7	12.6	12.6667	12.6269	12.6066	12.586	12.6065	13.088	13.116	13.1	13.1013
W2W25	11.6	11.7	11.4	11.5667	12.1	12.1	12.2	12.1333	12.0208	12.0054	12.137	12.0544	12.405	12.113	12.132	12.2167
W2W26	12	12	12	12	12.6	12.5	12.6	12.5667	12.4282	12.4703	12.4414	12.4467	12.495	12.572	12.497	12.5213
W2W27	11.7	11.8	11.5	11.6667	12.2	12.2	12.2	12.2	12.0905	12.0578	12.0475	12.0653	12.117	11.936	12.152	12.0683
W2W29	11.8	11.8	11.8	11.8	12.4	12.4	12.5	12.4333	12.4273	12.688	12.31	12.4751	12.378	12.374	12.3	12.3507
W2W30	12.9	13	12.9	12.9333	13.6	13.6	13.6	13.6	13.4356	13.4652	13.4792	13.46	13.744	13.836	13.697	13.759
W2W31	11.9	11.9	11.8	11.8667	12.2	12.3	12.4	12.3	12.0698	12.0977	12.082	12.0832	12.272	12.194	12.162	12.2093
W2W32	12.1	12.1	12.1	12.1	12.8	12.7	12.7	12.7333	12.6256	12.6321	12.6365	12.6314	12.948	12.903	12.888	12.913
W2W33	11.4	11.5	11.4	11.4333	12.3	12.3	12.3	12.3	12.0438	12.0088	12.0219	12.0248	11.997	12.163	12.013	12.0577
W2W34	11.1	11.2	11.1	11.1333	12	11.8	11.8	11.8667	11.6699	11.7662	11.6688	11.7016	11.745	11.684	11.785	11.738
W2W35	11.6	11.5	11.6	11.5667	12.2	12.4	12.2	12.2667	11.9923	12.3636	12.1492	12.1684	12.558	12.662	12.525	12.5817
W2W36	11	11.2	10.8	11	11.6	11.6	11.6	11.6	11.4505	11.4843	11.5171	11.484	11.8	11.728	11.71	11.746
W2W37	11.4	11.6	11.4	11.4667	11.9	11.9	12	11.9333	11.8981	11.8899	11.8879	11.892	12.331	12.377	12.223	12.3103
W2W38	11.8	11.9	11.9	11.8667	12.4	12.3	12.3	12.3333	12.2086	12.1979	12.2004	12.2023	12.33	12.364	12.332	12.342
W2W39	11.7	11.7	11.7	11.7	12.4	12.4	12.4	12.4	12.2249	12.2195	12.2139	12.2194	12.637	12.58	12.583	12.6
W2W40	12	12	12	12	12.8	12.8	12.7	12.7667	12.3353	12.2824	12.3035	12.3071	12.593	12.579	12.58	12.584
